# Supplementary material for: TRPS1 Expression Is Frequently Seen in a Subset of Cutaneous Mesenchymal Neoplasms and Tumors of Uncertain Differentiation: A Potential Diagnostic Pitfall
Source: Dermatopathology (Basel). 2024 Jul 15;11(3):200–8. doi: 10.3390/dermatopathology11030021 (PMC11270280; doi:10.3390/dermatopathology11030021)
Supplement: Supplementary file 1 [file dermatopathology-11-00021-s001.zip]

Archive with 1 entries (1 files):
- dermatopathology-3026440-supplementary.pdf
